# Supplementary material for: Warburg effect enhanced by AKR1B10 promotes acquired resistance to pemetrexed in lung cancer-derived brain metastasis
Source: J Transl Med. 2023 Aug 16;21:547. doi: 10.1186/s12967-023-04403-0 (PMC10428599; doi:10.1186/s12967-023-04403-0)
Supplement: Supplementary file 2 — Additional file 2: Table S2. The codes reference resource for R packages. [file 12967_2023_4403_MOESM2_ESM.xlsx]

## Sheet: Sheet1
Software	Code resource
DESeq2 R package	https://blog.csdn.net/cujiangcao2/article/details/126359688
	https://www.jianshu.com/p/307aba5f16e2
	https://www.jianshu.com/p/d7435ffdb09b
ClusterProfiler R package	http://bioconductor.org/packages/release/bioc/html/clusterProfiler.html
	https://zhuanlan.zhihu.com/p/35510434
