# Supplementary material for: Warburg effect enhanced by AKR1B10 promotes acquired resistance to pemetrexed in lung cancer-derived brain metastasis
Source: J Transl Med. 2023 Aug 16;21:547. doi: 10.1186/s12967-023-04403-0 (PMC10428599; doi:10.1186/s12967-023-04403-0)
Supplement: Supplementary file 3 — Additional file 3: Table S3. Differential metabolites identified by metabolomics. [file 12967_2023_4403_MOESM3_ESM.xlsx]

## Sheet: Sheet1
	p-value		Ratio		FDR
metabolites	BrM3-shAKR1B10 vs. BrM3-shNC	PC9-OE vs. PC9-NC	BrM3-shAKR1B10/ BrM3-shNC	PC9-OE /PC9-NC	BrM3-shAKR1B10 vs. BrM3-shNC	PC9-OE vs. PC9-NC
Pyruvate	0.100348	0.0061699	0.668913	4.45337	0.230307	0.0431893
Aspartate	0.0176221	0.0061699	1.60972	0.790603	0.0587403	0.0431893
myo-Inositol	0.0061699	0.0061699	1.83429	0.79612	0.0332225	0.0431893
Myo-Inositol 4-monophosphate	0.0061699	0.0446097	0.57522	1.19426	0.0332225	0.104089
N-Acetylserine	0.0061699	0.0446097	1.49518	0.853174	0.0332225	0.104089
Lysine	0.465209	0.0105871	0.920401	2.25866	0.620278	0.0529357
trans-9-Octadecenoate	0.201243	0.0061699	1.28116	0.573227	0.37071	0.0431893
Cholesterol	0.0061699	0.0284597	0.415039	0.681385	0.0332225	0.0926596
Citrate	0.0061699	0.0061699	0.806216	0.784562	0.0332225	0.0431893
Glutamate	0.0446097	0.0061699	0.81503	0.828339	0.124907	0.0431893
Ornithine	0.273322	0.0061699	1.08549	1.58352	0.444942	0.0431893
Asparagine	0.201243	0.0061699	0.824631	0.843539	0.37071	0.0431893
Glycerol	0.0446097	0.0105871	1.12206	0.8811	0.124907	0.0529357
Cystathionine	0.0446097	0.0105871	0.693248	0.755496	0.124907	0.0529357
N-acetyl-Aspartate	0.0105871	0.0446097	0.826638	0.865865	0.0423485	0.104089
Glycerol 3-phosphate	0.0176221	0.0446097	1.33387	1.31194	0.0587403	0.104089
Isocitrate	0.36131	0.0446097	1.25219	1.56621	0.516158	0.104089
Hypotaurine	0.0061699	0.0678892	1.32266	0.915414	0.0332225	0.133866
allo-Inositol	0.0061699	0.100348	1.52895	0.774339	0.0332225	0.175609
Saccharides 5	0.0105871	0.100348	1.20217	0.834452	0.0423485	0.175609
Unknown 1	0.0105871	0.100348	0.896628	1.0868	0.0423485	0.175609
Pantothenate	0.0176221	0.100348	0.858077	0.872425	0.0587403	0.175609
Ethanolamine	0.0061699	0.144127	1.92508	0.794341	0.0332225	0.219324
Leucine	0.0061699	0.144127	0.77434	0.918547	0.0332225	0.219324
3-Hydroxypyridine	0.144127	0.144127	1.13209	0.87162	0.296732	0.219324
Cytindine 5-monophosphate	0.0061699	0.201243	1.36012	0.862254	0.0332225	0.273534
Valine	0.0105871	0.201243	0.746815	1.12605	0.0423485	0.273534
Threonate	0.0061699	0.201243	1.30409	0.937763	0.0332225	0.273534
Erythronate	0.0061699	0.201243	1.30321	0.936853	0.0332225	0.273534
Unknown 2	0.144127	0.201243	1.05391	0.96305	0.296732	0.273534
Orotate	0.0061699	0.201243	0.678722	0.879713	0.0332225	0.273534
Laurate	0.36131	0.201243	0.897105	0.888186	0.516158	0.273534
Xylitol	0.0061699	0.36131	1.84092	1.06061	0.0332225	0.455707
Creatinine	0.0105871	0.36131	1.48979	0.979581	0.0423485	0.455707
Tryptophan	0.0061699	0.583882	0.746211	0.944369	0.0332225	0.664582
cis-Aconitate	0.0284597	0.715001	0.809034	0.962959	0.0905537	0.770001
Threonine	0.36131	0.715001	0.951652	1.03452	0.516158	0.770001
Phenylalanine	0.0061699	0.855132	0.73157	1.02025	0.0332225	0.873858
Erythritol	0.0061699	0.855132	1.44642	1.02863	0.0332225	0.873858
Saccharides 2	0.0105871	0.855132	1.22334	0.993921	0.0423485	0.873858
Succinate	0.0061699	0.0061699	1.79418	1.98175	0.0332225	0.0431893
Glucose	0.273322	0.0061699	1.26336	4.88017	0.444942	0.0431893
Lactate	0.0061699	0.0061699	0.717768	1.41623	0.0332225	0.0431893
Saccharides 4	0.201243	0.0061699	1.42758	9.59846	0.37071	0.0431893
Sorbose	0.144127	0.0105871	1.42687	1.32667	0.296732	0.0529357
Uridine 5-monophosphate	0.715001	0.0105871	1.03108	0.704006	0.78819	0.0529357
N-Acetylneuraminate	0.583882	0.0176221	1.02237	0.759508	0.704686	0.0685304
1,3-Propanediol	0.0061699	0.0176221	0.875323	1.07981	0.0332225	0.0685304
Fructose	0.144127	0.0176221	1.44403	1.2686	0.296732	0.0685304
3-Hydroxybutyrate	0.144127	0.0176221	0.889971	1.2097	0.296732	0.0685304
Saccharides 3	0.0061699	0.0284597	1.11265	0.890818	0.0332225	0.0926596
Pyroglutamate	0.715001	0.0284597	1.08703	0.883839	0.78819	0.0926596
Citrulline	0.465209	0.0446097	0.996825	1.33759	0.620278	0.104089
Urea	0.100348	0.0061699	0.913997	1.37982	0.230307	0.0431893
Proline	0.0678892	0.0176221	0.71162	0.755279	0.172809	0.0685304
Glycolate	0.0105871	0.0284597	0.840144	1.167	0.0423485	0.0926596
Lactose	0.465209	0.0446097	1.80651	0.728469	0.620278	0.104089
N-acetyl-Lysine	0.465209	0.0061699	0.959763	1.5567	0.620278	0.0431893
Unknown 8	0.36131	0.0105871	0.770337	0.489677	0.516158	0.0529357
Hypoxanthine	0.144127	0.0061699	0.0318468	5.6797	0.296732	0.0431893
Histidine	1	0.0176221	1.03545	1.66744	1	0.0685304
Unknown 6	1	0.0284597	0.996632	1.14628	1	0.0926596
O-Phosphoethanolamine	0.0061699	0.0284597	1.7747	0.699252	0.0332225	0.0926596
6-Phosphogluconate	0.201243	0.0061699	0.790285	2.10509	0.37071	0.0431893
Ribose	0.100348	0.0105871	1.05484	1.41292	0.230307	0.0529357
Xanthine	0.855132	0.0105871	0.836677	2.22657	0.893422	0.0529357
Guanine	0.273322	0.0284597	0.351403	1.69862	0.444942	0.0926596
Palmitoleate	0.144127	0.0446097	0.535684	0.57358	0.296732	0.104089
Adenosine 5-monophosphate	0.0446097	0.0061699	0.8504	0.811722	0.124907	0.0431893
Glycerate	0.201243	0.0061699	1.11474	1.4815	0.37071	0.0431893
mono-Methyl phosphate	0.715001	0.0176221	0.989085	1.5422	0.78819	0.0685304
Sugar phosphate 4	0.855132	0.0446097	0.989606	1.45819	0.893422	0.104089
3-Phosphoglycerate	0.0105871	0.0446097	1.66624	1.56699	0.0423485	0.104089
Heptanoate	0.36131	0.0446097	0.910538	0.793271	0.516158	0.104089
Phosphoenolpyruvate	0.0061699	0.0446097	1.51872	1.27462	0.0332225	0.104089
Thymine	0.36131	0.0446097	1.16295	1.32827	0.516158	0.104089
Benzoate	0.0678892	0.0176221	1.10774	0.820533	0.172809	0.0685304
Oxalate	0.715001	0.0446097	1.25402	0.729212	0.78819	0.104089
Adenine	0.273322	0.0061699	0.953173	1.35899	0.444942	0.0431893
Uracil	0.201243	0.0446097	0.698152	1.30972	0.37071	0.104089
N-Carboxyglycine	0.715001	0.0446097	1.23741	0.715138	0.78819	0.104089
D-Glucose-6-Phosphate	0.0678892	0.0061699	0.695304	0.15139	0.172809	0.0431893
Glyceraldehyde 3-phosphate	0.36131	0.0446097	1.19917	1.53691	0.516158	0.104089
Glucosamine 1-phosphate	0.0176221	0.0678892	1.10524	0.850507	0.0587403	0.133866
Cysteinylglycine	0.0446097	0.0678892	5.1177	1.34035	0.124907	0.133866
Mimosine	0.0176221	0.0678892	0.765741	0.840071	0.0587403	0.133866
2-Phosphoglycerate	0.0176221	0.0678892	1.45773	1.44182	0.0587403	0.133866
Lithocholate	0.0678892	0.0678892	0.701166	0.797922	0.172809	0.133866
Porphine	0.715001	0.0678892	0.974722	0.782406	0.78819	0.133866
Linoleate	0.36131	0.0678892	0.995915	0.825193	0.516158	0.133866
Caprate	0.36131	0.0678892	0.933732	1.22083	0.516158	0.133866
Isoleucine	0.0105871	0.0678892	0.852027	1.09153	0.0423485	0.133866
5-Methyluridine	0.715001	0.0678892	0.933537	0.677559	0.78819	0.133866
2-Hydroxyglutarate	0.855132	0.100348	1.00465	1.23603	0.893422	0.175609
Adenosine	0.201243	0.100348	0.839001	0.876508	0.37071	0.175609
Cysteine	0.0061699	0.100348	0.740683	1.13846	0.0332225	0.175609
Unknown 3	0.715001	0.100348	1.32047	0.735293	0.78819	0.175609
Tyrosine	0.273322	0.100348	0.949067	0.882823	0.444942	0.175609
Myristate	0.100348	0.144127	0.742228	0.774327	0.230307	0.219324
Sugar phosphate 1	0.465209	0.144127	1.09938	1.22045	0.620278	0.219324
beta-Alanine	0.0284597	0.144127	0.813221	0.911925	0.0905537	0.219324
Sugar phosphate 2	0.273322	0.144127	0.911186	1.16391	0.444942	0.219324
Octanoate	0.465209	0.144127	0.969856	0.897883	0.620278	0.219324
Saccharides 1	0.855132	0.144127	0.997167	1.14142	0.893422	0.219324
trans-4-Hydroxyproline	0.855132	0.144127	1.06246	0.892214	0.893422	0.219324
Stearate	0.273322	0.144127	0.874935	0.850902	0.444942	0.219324
4-Hydroxypyridine	0.583882	0.144127	0.950491	0.793599	0.704686	0.219324
2-Aminobutyrate	0.36131	0.201243	1.17165	1.09373	0.516158	0.273534
Unknown 7	0.36131	0.201243	1.17861	1.09244	0.516158	0.273534
Unknown 5	0.465209	0.201243	1.0678	0.868892	0.620278	0.273534
Palmitate	0.273322	0.201243	0.89163	0.894189	0.444942	0.273534
Fumarate	1	0.273322	0.977017	1.08909	1	0.357617
Oleate	0.0678892	0.273322	0.639	0.748305	0.172809	0.357617
Unknown 9	0.0061699	0.273322	1.30455	0.896325	0.0332225	0.357617
2-Hydroxypyridine	0.855132	0.273322	0.989248	0.803832	0.893422	0.357617
Ribitol	0.583882	0.36131	1.00828	1.0581	0.704686	0.407296
Spermidine	0.201243	0.36131	1.08961	0.775577	0.37071	0.455707
Glutamine	0.583882	0.465209	1.23447	1.09352	0.704686	0.551943
Iminodiacetate	0.583882	0.465209	1.05658	0.80531	0.704686	0.551943
D-Ribose 5-phosphate	0.583882	0.465209	0.807585	1.20609	0.704686	0.551943
Glutathione reduced	0.583882	0.465209	0.91984	1.28776	0.704686	0.551943
Phosphate	0.273322	0.465209	0.94932	0.960251	0.444942	0.551943
Hydroxylamine	0.100348	0.465209	0.936417	1.02146	0.230307	0.551943
Pyrophosphate	1	0.465209	0.993674	0.865151	1	0.551943
Alanine	0.583882	0.583882	1.16489	0.911296	0.704686	0.664582
Hexanoate	0.36131	0.583882	0.897032	0.962911	0.516158	0.664582
1,2-Propanediol	1	0.583882	1.01273	0.978341	1	0.664582
Unknown 4	0.583882	0.583882	0.963913	0.957888	0.704686	0.664582
Mannitol	0.855132	0.715001	1.0439	1.03432	0.893422	0.770001
Malate	0.100348	0.715001	1.27057	0.98131	0.230307	0.770001
4-Aminobutanoate	0.715001	0.715001	0.838627	1.03587	0.78819	0.770001
Gluconate	0.0176221	0.715001	0.770296	0.944099	0.0587403	0.770001
3-Aminoisobutyrate	0.0446097	0.715001	0.649485	0.972119	0.124907	0.770001
Nicotinamide	0.273322	0.855132	1.09101	0.999076	0.444942	0.873858
Glycine	0.715001	0.855132	0.988959	0.947043	0.78819	0.873858
D-Fructose 6-Phosphate	0.583882	0.855132	1.07669	0.998559	0.704686	0.873858
Methionine	1	0.855132	0.974616	1.00506	1	0.873858
Nonanoate	0.715001	1	1.04357	0.995586	0.78819	1
Serine	0.0061699	1	1.65372	0.964421	0.0332225	1
D-Ribulose 5-phosphate	0.583882	1	0.568395	1.02383	0.704686	1
