# Supplementary material for: Warburg effect enhanced by AKR1B10 promotes acquired resistance to pemetrexed in lung cancer-derived brain metastasis
Source: J Transl Med. 2023 Aug 16;21:547. doi: 10.1186/s12967-023-04403-0 (PMC10428599; doi:10.1186/s12967-023-04403-0)
Supplement: Supplementary file 4 — Additional file 4: Table S4. The quantitative source data. [file 12967_2023_4403_MOESM4_ESM.xlsx]

## Sheet: Figure 1
Figure.1 A
	pemetrexed(nM)	PC9			BrM3
	0	1	1	1	1	1	1
	10	0.942721	0.843831	0.820571	0.951613	0.906801	0.898567
	20	0.705873	0.634878	0.519545	0.758766	0.653023	0.733186
	40	0.42009	0.381095	0.314816	0.58345	0.508186	0.593716
	60	0.341634	0.202419	0.170785	0.5	0.464106	0.49559
	80	0.288892	0.194294	0.183714	0.556802	0.455919	0.405733
Figure.1 B
		PC9			BrM3
	Pemetrexed	0nM	10nM	20nM	0nM	10nM	20nM
	repeat1	359	132	55	455	326	248
	repeat2	281	232	93	423	363	256
	repeat3	345	219	113	524	317	294
Figure.1 C
		PC9			BrM3
	Pemetrexed	repeat1	repeat2	repeat3	repeat1	repeat2	repeat3
	0nM	9.21	9.81	8.05	5.06	5.89	6.7
	20nM	17.72	11.72	14.23	8.88	6.63	9.02
	40nM	19.61	22.05	19.75	11.92	10.37	13.71

## Sheet: Figure 2
Figure.2 A
		BrM3	shNC	sh1	sh2
AKR1B10	repeat1	75.213	74.064	8.134	31.649
	repeat2	95.494	78.023	13.763	15.229
	repeat3	69.043	74.376	6.364	2.067
β actin	repeat1	78.651	75.063	77.473	74.391
	repeat2	83.55	96.706	85.797	83.884
	repeat3	81.478	85.437	83.918	76.854
Figure.2 B
	pemetrexed(nM)	BrM3			shNC			sh1			sh2
	0	1	1	1	1	1	1	1	1	1	1	1	1
	10	0.820698	0.895219	0.815412	0.881613	0.876801	0.868567	0.710222	0.797425	0.641845	0.820947	0.765142	0.789714
	20	0.625896	0.743642	0.76141	0.758766	0.653023	0.733186	0.44634	0.40207	0.423436	0.499612	0.368644	0.430039
	40	0.633063	0.627162	0.736559	0.58345	0.608186	0.593716	0.283828	0.30565	0.343774	0.29087	0.251487	0.329464
	60	0.597707	0.566002	0.60313	0.56	0.564106	0.49559	0.276462	0.262646	0.286396	0.254051	0.155064	0.269185
	80	0.530162	0.56885	0.568566	0.586802	0.555919	0.485733	0.281108	0.271086	0.305261	0.232851	0.213873	0.212237
Figure.2 C
		shNC			shAKR1B10
	Pemetrexed	0nM	10nM	20nM	0nM	10nM	20nM
	repeat1	552	347	206	354	197	44
	repeat2	546	339	270	409	256	125
	repeat3	467	341	188	388	252	35
Figure.2 D
		shNC			shAKR1B10
	Pemetrexed	repeat1	repeat2	repeat3	repeat1	repeat2	repeat3
	0nM	5.9	5.63	6.26	10.04	7.76	11.23
	20nM	7.71	9.09	8.49	16.54	18.69	18.25
	40nM	10.79	11.38	11.88	19.17	32.46	21.24
Figure.2 E
	sum intensity	shNC						shAKR1B10
	Weeks	A1	A2	A3	A4	A5		A6	A7	A8	A9	A10
	5	32129	23021	27210	26102	34019		21900	19201	31293	23921	27401
	6	41293	38025	43019	42911	62191		29332	24284	35910	31171	39210
	7	112749	82902	72013	132947	169171		54862	41034	66920	52819	61038
	8	239482	162032	172940	249201	291019		109719	71483	124930	119272	169271

## Sheet: Figure 3
Figure 3 F
		p value	ratio (OV/NC)	PC-NC-1-split20	PC-NC-2	PC-NC-3	PC-NC-4	PC-NC-5	PC-NC-6	PC-OV-1-split20	PC-OV-3	PC-OV-4	PC-OV-5	PC-OV-6
	Lactate	0.0061699	1.41623	2825974	2786742	2653331	2545009	2780527	2019905	4183263	3199134	3631931	3527757	3882405
	Phosphoenolpyruvate	0.0446097	1.2746	3690	3308	2727	2267	3145	2380	4396	3277	3824	3187	3922
	Pyruvate	0.0061699	4.45336	4283	11690	6406	4296	6850	5694	20744	28346	27985	32814	35658
	Glucose	0.0061699	4.88017	36739	132756	55821	127006	202317	32849	431751	556115	388360	439214	573760
Figure.3 G
		PC9	PC9-NC	PC9-OE	BRM3	BrM3-shNC	BrM3-sh1	BrM3-sh2
	repeat1	0.208548	0.21294	0.401976	0.467771	0.45124	0.174909	0.263422
	repeat2	0.231305	0.19234	0.41657	0.434874	0.42355	0.264449	0.22334
	repeat3	0.23412	0.22343	0.4345	0.46211	0.47224	0.17234	0.211123
Figure.3 H
		PC9	PC9-NC	PC9-OE	BRM3	BrM3-shNC	BrM3-sh1	BrM3-sh2
	repeat1	0.226406	0.213229	0.389502	0.385789	0.432141	0.188969	0.232233
	repeat2	0.233454	0.253223	0.486466	0.43101	0.465224	0.220924	0.251123
	repeat3	0.233224	0.211234	0.432125	0.463442	0.411242	0.175433	0.200861

## Sheet: Figure 4
Figure.4 A
	pemetrexed(nM)	BRM3			BRM3 2DG			SH2
	0	1	1	1	1	1	1	1	1	1
	10	0.704128	0.802632	0.820988	0.049014	0.032329	0.053536	0.84214	0.681682	0.748149
	20	0.674312	0.743421	0.617284	0.044619	0.045319	0.044616	0.553718	0.379492	0.41616
	40	0.642202	0.646053	0.55679	0.040797	0.038513	0.03929	0.30015	0.256696	0.242684
	60	0.565367	0.521053	0.676543	0.04497	0.040444	0.040441	0.215731	0.181249	0.197685
	80	0.535335	0.593473	0.572459	0.032167	0.028828	0.028637	0.189956	0.1949	0.115188
Figure.4 B
	Pemetrexed(20nM)	shNC	shAKR1B10	shNC+2DG
	repeat1	206	79	57
	repeat2	239	191	27
	repeat3	209	123	13
	repeat4	258	64	14
Figure.4 C
	Pemetrexed(20nM)	shNC	shAKR1B10	shNC+2DG
	repeat1	9.51	16.94	16.7
	repeat2	11.04	17.87	15.97
	repeat3	12.36	19.41	21.3
Figure.4 D
	pemetrexed(nM)	PC9			OE			OE 2DG
	0	1	1	1	1	1	1	1	1	1
	10	0.942721	0.843831	0.820571	1.05272	0.805658	0.811487	0.247567	0.268172	0.181207
	20	0.705873	0.634878	0.519545	0.900958	0.653137	0.773196	0.214413	0.144847	0.170477
	40	0.43009	0.481095	0.414816	0.829073	0.599016	0.662739	0.134949	0.14383	0.146402
	60	0.341634	0.262419	0.270785	0.722045	0.579336	0.671576	0.144338	0.14246	0.129412
	80	0.288892	0.254294	0.213714	0.652077	0.610086	0.528704	0.121055	0.124152	0.093102
Figure.4 E
	Pemetrexed(20nM)	PC9-NC	PC9-OE	PC9-OE+2DG
	repeat1	76	116	26
	repeat2	139	205	110
	repeat3	52	169	55
	repeat4	73	185	115
Figure.4 F
	Pemetrexed(20nM)	PC9-NC	PC9-OE	PC9-OE+2DG
	repeat1	12.93	9.57	13.24
	repeat2	16.84	10.26	12.21
	repeat3	12.8	9.24	12.23

## Sheet: Figure 5
Figure.5 C
	(cq mean)	pc9	pc9 NC	PC9 OE	BrM3	BrM3 shNC	BrM3 sh1	BrM3 sh2		(cq mean)	pc9	pc9 NC	PC9 OE	BrM3	BrM3 shNC	BrM3 sh1	BrM3 sh2
	LDHA	19.5	19.11	17.17	17.21	17.21	19.84	19.14		β-actin	18.18	17.9	16.9	16.96	17.05	17.59	17.66
	LDHA	19.48	19	17.08	17.2	17.3	20.01	19.12		β-actin	18.29	17.75	16.8	17.01	17.09	17.63	17.69
	LDHA	19.52	19.35	17.25	17.16	17.12	19.91	19.18		β-actin	18.16	17.93	16.84	17.09	17	17.76	17.72
Figure.5 D
			BrM3	shNC	sh1	sh2				PC9	NC	OE
	LDHA	repeat 1	117.285	120.602	61.309	61.466		LDHA	repeat 1	76.159	86.857	134.422
		repeat 2	97.4906	121.845	43.804	52.874			repeat 2	108.032	108.774	151.168
		repeat 3	111.219	123.705	61.956	76.565			repeat 3	65.378	58.514	101.043
			BrM3	shNC	sh1	sh2				PC9	NC	OE
	β actin	repeat 1	95.209	104.98	88.208	79.886		β actin	repeat 1	56.754	58.948	43.329
		repeat 2	72.909	100.133	78.508	85.825			repeat 2	81.985	75.901	65.012
		repeat 3	77.257	87.262	89.618	99.672			repeat 3	64.707	64.092	57.469
Figure.5 E
		PC9-NC	PC9-OE	OE-GSK
	repeat 1	0.202843	0.428946	0.090533
	repeat 2	0.165407	0.462676	0.153545
	repeat 3	0.242874	0.457857	0.058286
Figure.5 H
		#1	#2	#3	#4	#5	#6	#7	#8	#9	#10	#11	#12	#13	#14	#15	#16	#17	#18	#19	#20	#21	#22	#23	#24	#25	#26	#27	#28	#29
	AKR1B10 Score	12	12	12	4	9	8	8	9	3	4	12	12	0	1	3	9	12	12	2	9	6	12	8	6	0	8	4	12	9
	LDHA Score	12	12	9	3	12	12	8	8	3	6	9	8	2	4	8	3	8	12	4	9	9	12	9	4	4	6	2	12	8

## Sheet: Figure 6
Figure.6 A
			group1				group2				group3
		repeat1	repeat2	repeat3		repeat1	repeat2	repeat3		repeat1	repeat2	repeat3
	G1	55.91	55.69	61.82	G1	35.57	38.43	43.62	G1	37.64	39.43	40.9
	S	23.68	23.4	22.83	S	38.01	36.69	36.71	S	38.64	35.77	33.01
	G2/M	19.77	19.61	14	G2/M	24.71	22.26	16.08	G2/M	22.11	22.92	25.52
Figure.6 B
			group4			group5				group6
		repeat1	repeat2	repeat3		repeat1	repeat2	repeat3		repeat1	repeat2	repeat3
	G1	29.86	25	28.77	G1	37.61	48.29	52.31	G1	48.19	50.25	37.15
	S	48.37	49.56	47.75	S	41.15	33.72	32.49	S	34.54	33.87	41.81
	G2/M	21.52	24.46	23.26	G2/M	20.75	15.47	14.23	G2/M	15.34	14.59	20.17
Figure.6 C
	Cq (mean)	PC9			PC9-OE			PC9+lactate			BR3			BR3-sh			BR3+GSK
	RAD21	20.45	20.43	20.38	19.69	19.62	19.74	20.47	20.66	20.41	19.37	19.46	19.46	20.6	20.35	20.32	19.3	19.45	19.32
	CDK1	19.3	19.19	19.45	19.29	18.62	18.31	19.2	19.8	19.4	18.29	18.24	18.19	19.09	19.15	19.01	17.86	17.91	18.06
	CCNB1	32.54	32.52	32.12	32.07	31.39	30.77	31.37	31.39	31.57	30.78	30.77	30.53	32.62	32.52	32.34	32.62	32.52	32.34
	GAPDH	15.58	15.6	15.58	16.66	15.63	15.67	15.67	15.63	15.64	15.75	15.66	15.74	15.71	15.67	15.67	15.65	15.65	15.7
Figure.6 D							Figure.6 E
			PC9	PC9-OE	PC9+lactate					BR3	BR3-sh	BR3+GSK
	H4K12la	repeat1	52.173	127.185	113.437			H4K12la	repeat1	104.829	79.091	52.4
		repeat2	42.727	87.365	64.362				repeat2	66.792	36.772	49.138
		repeat3	65.373	71.797	91.868				repeat3	73.698	48.313	47.371
	Hitone H3	repeat1	116.618	115.911	103.768			Hitone H3	repeat1	70.16	125.221	106.082
		repeat2	83.97	71.008	68.422				repeat2	22.662	35.908	58.42
		repeat3	74.139	74.967	67.669				repeat3	60.156	67.692	55.656
Figure.6 F
	repeat 1	5% Input	IgG	H4K12la	repeat 2	5% Input	IgG	H4K12la	repeat 3	5% Input	IgG	H4K12la
	site 1	35.24	35.56	35.3	site 1	34.21	34.94	35.26	site 1	34.12	34.85	35.17
	site 2	34.13	35.45	34.78	site 2	34	34.32	34.32	site 2	33.94	34.26	34.26
	site 3	34	34.73	34.73	site 3	34.43	34.75	34.08	site 3	33.99	34.31	33.64
	site 4	34.64	34.96	34.96	site 4	34.45	34.19	35.51	site 4	34.13	33.87	35.19
	site 5	34.02	35.34	35.08	site 5	34	34	34.73	site 5	34.22	34.22	34.95
	site 6	34.01	34.01	34.33	site 6	34.3	35.03	34.77	site 6	34	34.73	34.47
	site 7	34.83	36.15	33.78	site 7	34	33.74	31.06	site 7	34.12	33.86	31.18
	site 8	34.22	34.95	32.52	site 8	34.33	34.33	31.75	site 8	34.66	34.66	32.08
	site 9	34	34.32	35.64	site 9	34.12	33.86	33.6	site 9	34.33	34.07	33.81
	site 10	34.34	33.67	34.99	site 10	34.32	35.05	34.79	site 10	34.83	35.56	35.3

## Sheet: Figure S2
Figure S2.C
	pc9	pc9 NC	PC9 OE	BrM3	bnc	sh1	sh2			pc9	nc	PC9 OE	BrM3	bnc	sh1	sh2
LDHB	20	19.9075	17.9545	17.82	18.01	20.34	19.87		β-actin	18.18	17.9	16.9	16.96	17.05	17.59	17.66
LDHB	20.0576	19.917	18.0326	17.69	17.73	20.33	20		β-actin	18.29	17.75	16.8	17.01	17.09	17.63	17.69
LDHB	20.0396	19.9659	17.9062	17.68	18.19	20.35	19.93		β-actin	18.16	17.93	16.84	17.09	17	17.76	17.72
Figure S2.D
	#1	#2	#3	#4	#5	#6	#7	#8	#9	#10	#11	#12	#13	#14	#15	#16	#17	#18	#19	#20	#21	#22	#23	#24	#25	#26	#27	#28	#29
Survial (months)	3	>30	10	15	14	6	10	20	19	12	15	8	22	>30	>30	15	13	10	26	12	18	11	22	24	>30	15	28	16	>30
Figure S2E
		BrM3 shNC	BrM3 shAKR1B10	BrM3 shNC+2DG
β actin	repeat 1	64.778	74.07	59.776
	repeat 2	78.19	87.748	84.198
	repeat 3	71.142	81.802	80.599
p-AKT	repeat 1	59.1201	29.3172	27.7143
	repeat 2	82.2545	50.2078	45.026
	repeat 3	75.9905	54.3133	44.006
p-AKT	repeat 1	59.1201	29.3172	27.7143
	repeat 2	82.2545	50.2078	45.026
	repeat 3	75.9905	54.3133	44.006
T-PI3K	repeat 1	106.009	103.515	101.043
	repeat 2	92.174	109.079	79.905
	repeat 3	107.314	100.634	94.699
p-PI3K	repeat 1	75.6597	44.4166	41.1911
	repeat 2	64.6909	46.75	42.5424
	repeat 3	73.3989	49.0532	55.54
